# Supplementary material for: MRPL17 is a critical regulator of mitochondrial function and a novel therapeutic target in non-small cell lung cancer
Source: Cell Death Dis. 2025 Dec 21;17(1):105. doi: 10.1038/s41419-025-08343-z (PMC12848032; doi:10.1038/s41419-025-08343-z)
Supplement: Supplementary file 2 — Data Set [file 41419_2025_8343_MOESM2_ESM.xlsx]

## Sheet: Sheet1
		Figure4				Figure5					Figure6						Figure7						Figure8					Figure9						Figure10
		mean	SD				mean	SD				mean	SD					mean	SD					mean	SD				mean	SD					mean	SD
				Fold	Fold SD																													10D	17.9805	0.162047
	4A	1.10647	0.289591	0.996824	0.260893	5A	1	0.0437434															8A	1	0.0563267			9A	1	0.0798212					18.0403	0.427122
		3.84551	1.03837	3.46442	0.935472		0.988384	0.0884882			6B	1	0.0850264				7D	15.0884	0.902157					1.01006	0.0371681				1.01479	0.0468398					18.3593	0.455048
							0.0957319	0.0243437				1.02173	0.139913					7.21898	1.14502					0.987752	0.0603883				0.380907	0.0708293					18.5184	0.383877
	4c	0.335553	0.124649				0.0503617	0.0178199				0.671612	0.0720471					6.99848	1.03185										0.327664	0.0437032					18.6032	0.420729
		0.843911	0.294313									0.625317	0.0962772										8A	1	0.211615										18.975	0.43828
						5A	1	0.041138									7E	100	3.6249					9.62642	1.90181			9D	1	0.0605484					19.1522	0.262579
							1.05418	0.0771439			6C	1	0.0336801					54.3171	5.85525					9.57078	2.24347				1.8609	0.278332					19.1795	0.288867
							1.00736	0.0497578				0.970123	0.0807949					52.5418	9.70243										1.86851	0.207021					19.3319	0.316897
							0.980534	0.0634987				0.748816	0.0331755										8C	15.8327	1.48141
	4E	1	0.113559									0.703444	0.0562788				7F	100	3.54236					23.4726	0.872393			9L	1	0.0895241				10D	18.0774	0.441286
		1.24016	0.0768524			5E	15.7192	0.786675										45.6578	5.00853					24.1929	1.61398				0.136355	0.0338624					18.2449	0.541465
		4.56756	0.58062				15.6514	1.04492			6D	0.048837	0.0151081					47.187	5.68631																18.3922	0.439088
		3.49138	0.694718				7.57036	1.20296				0.0466495	0.0170593																						18.6176	0.499681
		3.44229	0.0819478				5.32171	1.18363				0.280043	0.0540382				7B	0.747505	0.0533153				8D	100	7.55842			9B	0.895218	0.182383					18.7612	0.323554
		2.6419	0.499391									0.30512	0.0277812					0.390804	0.0822384					135.894	4.38283				0.909134	0.212843					18.8957	0.3504
						5F	100	7.24459										0.378045	0.0899841					138.937	10.2664				0.281446	0.0518937					19.332	0.362919
	4F	0.0944215	0.0298803				103.731	3.1532			6J	0.841972	0.0506787																0.261919	0.0517711					19.493	0.475476
		0.123399	0.0127346				57.4649	7.67176				0.427199	0.0821626				7C	78.8126	3.85307																19.5524	0.250608
		0.785871	0.120864				44.5458	8.08887				0.688251	0.0787946					20.5138	3.53203				8E	100	3.36745			9M	0.823842	0.218359
		0.703147	0.0846547									0.698255	0.0488007					17.8152	3.19966					124.874	8.19322				0.0961211	0.0340391
		0.557434	0.0569001			5G	100	4.89191																126.391	5.59983									10A	103.063	10.1632
		0.562892	0.0960772				98.7807	5.3352									7O	17.0966	1.85033									9C	0.467608	0.0939128					158.589	15.9119
							52.8812	10.0816										5.18296	0.492978				8J	1	0.221514				1.11021	0.307629					259.423	25.0529
							41.8305	8.5212			6K	15.275	0.388489											8.50465	0.845342				1.04163	0.240529					432.301	63.4034
												6.65792	1.16355				7P	100	7.06331					1	0.127417										624.208	68.5928
						5C	0.783461	0.0427053				12.0009	0.786836					58.4758	4.01376					9.63957	0.780289			9E	0.631957	0.0963671					838.502	113.564
							0.774583	0.0326856				12.6442	1.16646											1	0.202355				0.2179	0.0809522					873.454	98.1608
							0.413785	0.0413514									7A	0.668117	0.111265					6.52783	0.524894				0.96796	0.133763					896.25	185.028
							0.348022	0.0395565										0.0563682	0.019342																1019.94	173.236
																		0.0480476	0.0199291				8K	1	0.0887243
						5D	81.6413	5.88234			6L	99.3996	9.29519											0.982635	0.0814013			9K	100	6.74849				10A	38.84	10.1898
							80.8585	8.39463				55.8431	6.99622											1	0.0322651				44.2136	6.97716					57.7284	14.8027
							26.8353	3.89362				83.23	11.3223											1.05526	0.0826231				72.7486	4.23798					77.0115	18.4601
							19.9218	3.43393				84.3732	7.14615				7K	0.0571194	0.0204575					1	0.0562528										118.184	22.5172
																		0.326662	0.100164					0.978883	0.0706919			9O	100	5.89456					137.719	16.3882
						5T	6.24711	1.26056										0.327167	0.047044										45.3427	6.77604					141.754	15.7787
							6.21461	1.60114			6G	0.137965	0.0226795										8M	100	7.65906										222.333	63.1094
							6.06442	1.45809				0.129682	0.0291995				7L	0.114466	0.0258956					140.271	4.85643			9J	16.285	1.31111					332.046	96.9332
							6.12304	1.42786				0.536067	0.105935					0.425696	0.0818779					100	4.90794				6.27765	0.887761					370.721	79.9759
												0.55582	0.0797043					0.403916	0.0663752					151.554	13.587				12.4235	1.34012
						5U	3.48477	0.616012																100	5.49428									10R	0.555556
							3.25423	0.542371									7M	0.0926929	0.0207465					132.991	9.63199			9N	16.144	1.38256					0.222222
							3.36005	0.560245										0.476828	0.105501										7.2253	1.45913
							3.44416	0.620369										0.470274	0.106277				8L	14.8012	1.4562
											6I	0.0673242	0.00760806											22.1193	1.76697			9P 1	1	0.129274				10B	19.1016	3.53434
						5L	15.3645	0.870176				0.0673746	0.00641972											17.8742	0.964943				0.97526	0.0837311					6.91419	1.82878
							8.82149	0.95495				0.402688	0.0820461				7I	1	0.123148					25.252	2.11694				0.403037	0.0518694
							17.1632	1.67892				0.441857	0.0663537					0.690868	0.0777073					19.9964	0.845689				0.389128	0.077895				10C	915.305	117.61
							9.41979	1.1027										0.723881	0.0818534					26.9171	2.14032			9P 2	0.831433	0.113841					298.565	59.9477
							20.2139	1.58291			6E	70.6853	4.11206																0.87741	0.227388
							8.11092	1.01651				72.6132	6.25213				7J	1	0.0967133				8G	5.9096	0.378336				0.863615	0.222517
												39.4507	3.24089					0.72214	0.0505647					6.11698	0.262229				0.813841	0.21395				10E	1	0.0630019
						5M	100	5.36121				35.7308	2.61531					0.684187	0.0178627					6.16757	0.22958										0.979623	0.0625782
							34.5086	7.22006																											0.990069	0.0325068
							100	5.63449			6H	0.058202	0.0160549				7Q	0.0567419	0.0146075				8F	2.84903	0.171162										1.00551	0.0735012
							53.5505	5.62078				0.0583563	0.0164922					0.293521	0.012247					2.99201	0.261851			9Q 1	1	0.0580721
							100	5.00404				0.302587	0.0543882											2.90517	0.0827797				1.60244	0.217164				10E	1	0.036225
							56.2847	8.12498				0.336828	0.0538643				7R	0.0874235	0.0193531										1.51308	0.114489					0.984353	0.1042
																		0.493492	0.110369				8H	1	0.0560581										0.124038	0.0309093
																								1.38146	0.0625215			9Q 2	0.786857	0.150597					0.118729	0.028039
						5J	1	0.0380553			6P	0.0569869	0.00454788				7G	1.31255	0.357716					1.32279	0.0670063				0.791399	0.109686
							0.0907916	0.0214626				0.430404	0.0392915					11.4966	1.0737										0.832223	0.120613				10I	1	0.0573452
							1	0.067381				0.0278756	0.00190568					11.109	1.08692				8I	1	0.0669992										0.960964	0.0904142
							0.194932	0.041854				0.325508	0.045619											1.29886	0.0560173										0.758642	0.0960413
							1	0.0345063				0.0296692	0.00174758				7H	Mean	SD																0.725899	0.0702532
							0.04789	0.0142188				0.312896	0.0320643					137.112	7.98583				8B	0.533224	0.06977
																		127.728	12.4179					1.45348	0.248238									10H	1	0.0671206
											6Q	0.119589	0.0181415					125.272	15.0637					1.50206	0.199844										0.951615	0.0721652
						5B	0.335468	0.0684427				0.467465	0.0704169					46.3363	5.78631					0.552968	0.0548294										0.668	0.0600608
							0.352522	0.0537416				0.107822	0.00705458					42.7468	4.77892					0.582799	0.0940668										0.655386	0.0553407
							0.0460946	0.0215798				0.367579	0.0530265					43.1631	3.93242					0.562082	0.0824101
							0.0412034	0.0253512				0.130684	0.0386523					202.964	12.484
							0.43951	0.103143				0.393819	0.043778					192.074	5.79708															10F	0.624961	0.084377
							0.463643	0.113315										183.659	7.4797																0.641292	0.0729969
							0.447536	0.118888			6O	1	0.135717					36.3784	1.44914																0.11104	0.0284
							0.474557	0.0990426				0.687259	0.0485413					36.0533	2.45172																0.122977	0.0454497
												1	0.0227628					37.436	4.10168				8N	1	0.0930172										0.707365	0.0209189
						5K	1	0.0667533				0.73381	0.036883					Mean	SD					1.38093	0.0737551										0.71935	0.107741
							0.978468	0.0994579				1	0.034877					87.0877	6.92623					1	0.088119										0.686312	0.0877121
							1	0.0962693				0.740099	0.0623898					79.9973	3.26949					1.3887	0.0556474										0.705213	0.104095
							0.937559	0.079271										78.221	6.65317					1	0.0887579
							1	0.121865			6N	1	0.0849755					46.3824	1.77425					1.35492	0.0813719
							1.00804	0.0930341				0.601525	0.0701765					44.1897	6.94491
												1	0.05352					45.0262	4.95592				8O	1	0.100498
						5Q	1	0.116978				0.716482	0.0756769					139.638	4.77577					1.3241	0.0327276									10J	78.1624	3.09345
							0.936102	0.0752266				1	0.137048					135.852	9.88697					1	0.0673469										78.5339	2.88955
							1	0.0505488				0.635446	0.0759021					129.395	4.72685					1.28292	0.054564										51.54	4.17912
							1.03154	0.123855										36.3155	4.19162					1	0.054592										53.334	3.23754
																		36.5045	1.51161					1.27431	0.0670798
						5P	1	0.0513155										38.6698	3.02758															10K	0.0778636	0.0196429
							0.100863	0.00898418			6M	1.18844	0.456486					Mean	SD				9F	0.0500825	0.0189091										0.0702955	0.0193794
							1	0.0705037				16.5588	1.80972					83.7817	4.3745					0.299765	0.0419759										0.339527	0.0396924
							0.0815102	0.0235845				4.36347	0.78734					82.839	6.30027					0.121686	0.0311614										0.316284	0.0508945
												4.10597	0.418141					78.6774	1.39252
						5R	100	6.95564										45.7546	5.4587				9G	0.0898421	0.0159701									10 O	0.116234	0.0240017
							96.6345	6.82788										39.013	4.34952					0.455055	0.0963407										0.121518	0.0279364
							100	6.51618			6R	1	0.0999057					43.499	5.82096					0.156618	0.0216448										0.428165	0.075025
							97.9454	4.38044				0.965036	0.0490533					138.538	9.28141																0.391893	0.0829623
												1	0.0633583					132.24	8.46759				9H	0.112303	0.0230514
						5S	8.34762	1.00779				0.95182	0.0344546					132.922	5.7973					0.516024	0.0483282
							7.7293	0.720638										35.9873	3.76344					0.224815	0.0414316
							6.0297	0.232822			6S	0.0452182	0.0129933					35.8661	5.20214
							5.81343	0.425778				0.0492577	0.0212084					36.3432	2.18155				9I	1	0.0440698									10M	1.47905	0.232149
												0.0442574	0.0163297											0.681979	0.0253827										1.48118	0.365824
						5I	1.19497	0.347961				0.0513907	0.018226											0.856514	0.0231559										0.656382	0.173002
							1.1735	0.365866																											0.597049	0.102097
							12.6468	1.61164
							11.8598	2.22598			6T	0.0999757	0.0263181
												0.111759	0.0282536
						5H	2.28273	0.621254				0.111121	0.0155115																					10L	1	0.106074
							2.30862	0.732018				0.132186	0.0263127																						0.938051	0.0498457
							14.3488	2.36673																											0.314466	0.0543843
							15.6715	1.5717			6F																								0.341199	0.0923347
												0.125365	0.0303513
						5N	1.53081	0.453226				0.122659	0.0224619
							12.919	2.19654				0.432502	0.0558368
							1.54982	0.60881				0.44733	0.0556311
							11.3614	1.22121
							1.70605	0.606192
							10.9104	1.42444			6A	Mean	SD
												134.653	8.97474
						5O	2.95549	1.0551				124.364	9.60543
							17.4485	1.91539				117.478	4.90777
							3.05481	0.68378				47.7045	7.42629
							15.2998	3.26308				42.793	5.74095
							3.04766	0.797657				45.9593	5.7252
							13.5538	0.799403				193.18	10.4494
												187.37	9.24009
												179.43	11.5321
												35.2507	0.994818
												36.6511	3.70196
												34.4221	3.64576
												Mean	SD
												84.6573	1.22438
												78.3719	2.23283
												76.1018	4.57423
												44.5601	4.27442
												41.4406	4.84089
												41.9719	6.71181
												131.522	8.40811
												136.74	6.82606
												132.624	4.11943
												33.5068	2.56764
												35.4854	0.978528
												35.1427	4.35256
												Mean	SD
												87.8452	6.76955
												83.9598	5.21242
												77.5807	1.76637
												43.4209	3.7257
												42.5987	3.88504
												43.714	6.34093
												135.864	10.6626
												133.975	5.33969
												131.228	7.54517
												37.0391	1.88166
												37.3422	2.38924
												32.5176	3.05627
